# Supplementary material for: Burden of tuberculosis in Xinjiang between 2011 and 2015: A surveillance data-based study
Source: PLoS One. 2017 Nov 9;12(11):e0187592. doi: 10.1371/journal.pone.0187592 (PMC5679610; doi:10.1371/journal.pone.0187592)
Supplement: S1 File — (XLS) [file pone.0187592.s001.xls]

## Sheet: Sheet1
			No. of case	Population(10,000)	No. of case	Population(10,000)	No. of case	Population(10,000)	No. of case	Population(10,000)	No. of case	Population(10,000)
		Gender	2011		2012		2013		2014		2015
		Male	20258	1128.75	22721	1161.05	22259	1177.43	22512	1164.32	23792	1227.23
		Female	17696	1079.96	19840	1071.73	20050	1086.87	20675	1134.15	22413	1132.5
			39965	2208.71	42561	2232.78	42309	2264.3	43187	2298.47	46205	2359.73
		age group
		0-15	2114		1976		1923		1892	619.18	1830
		15-30	7061		7200		7119		6818	578.37	6732
		30-45	6265		7371		7009		7246	647.49	7223
		45-60	10110		12095		12199		12428	287.85	13229
		>60	12404		13919		14059		14803	165.58	17191
										2298.47
		urbanisation
		urban	9435	961.67	10293	981.98	10452	1006.93	10493	1058.91	10362	1114.36
		rural	28519	1247.04	32268	1250.8	31857	1257.37	32694	1239.56	35843	1245.37
				2208.71	42561	2232.78	42309	2264.3	43187	2298.47	46205	2359.73
		Region	No. of case	Population(10,000)	No. of case	Population(10,000)	No. of case	Population(10,000)	No. of case	Population(10,000)	No. of case	Population(10,000)
		Northern
		City A	2284	325.21	2032	335	2117	346	2235	353	2485	355
		City B	198	37.82	227	37.58	184	37.92	210	38.98	191	40.15
		CityC	865	140.64	941	141.24	1110	142.84	1170	144.01	1146	147.06
		City D	572	45.73	529	46.45	591	47.04	580	47.39	551	49.11
		City E	2999	248.34	3628	249.69	3593	251.46	3583	252.53	3520	270.91
		City F	1572	80.13	1395	80.46	1555	81.62	1495	81.82	1445	85.15
		City G	875	61.89	975	63.34	882	67.18	919	62.57	871	66.8
		Total	9365	939.76	9727	953.76	10032	974.06	10192	980.3	10209	1014.18
		Southern
		City H	1082	120.11	1462	120.47	1456	121.42	1347	122.86	1338	125.11
		City I	3252	242.23	5714	243.05	5364	245.75	6257	247.05	7129	253.85
		City J	1943	55.43	1967	56.06	1429	56.62	1564	57.64	1576	59.61
		City K	16002	401.67	16111	401.81	15672	402.82	15698	421.82	18591	428.92
		City L	4246	209.63	5338	210.34	6183	212.45	6125	215.83	5446	222.43
		Total	26525	1029.07	30592	1031.73	30104	1039.06	30991	1065.2	34080	1089.92
		Eastern
		City M	736	62.41	784	63.43	681	64.31	728	64.29	673	65.3
		City N	499	58.39	530	59.24	576	59.83	493	60.69	476	62.08
		Total	1235	120.8	1314	122.67	1257	124.14	1221	124.98	1149	127.38
		County Administrated by Province
		City O	441	60.44	453	61.35	424	62.26	336	62.72	273	62.44
		City P	142	25.69	121	29.8	161	31.01	177	31.23	155	31.45
		City Q	139	21.3	258	21.49	259	21.56	197	21.66	227	21.8
		City R	107	11.65	96	11.98	72	12.21	73	12.38	112	12.56
		Total	829	119.08	928	124.62	916	127.04	783	127.99	767	128.25
				2208.71		2232.78		2264.3		2298.47		2359.73

## Sheet: Sheet2
					2011	2012	2013	2014	2015
				Overall	39965	42561	42309	43187	46205
				Gender	2011	2012	2013	2014	2015
				Male	20258	22721	22259	22512	23792
				Female	17696	19840	20050	20675	22413
				Age group (Years)
				0-15	2114	1976	1923	1892	1830
				15-30	7061	7200	7119	6818	6732
				30-45	6265	7371	7009	7246	7223
				45-60	10110	12095	12199	12428	13229
				>60	12404	13919	14059	14803	17191
				Stratum
				Urban	9435	10293	10452	10493	10362
				Rural	28519	32268	31857	32694	35843
				Region
				North-western region	9365	9727	10032	10192	10209
				Southern region	26525	30592	30104	30991	34080
				Eastern region	1235	1314	1257	1221	1149
				County Administrated by Province	829	928	916	783	767

## Sheet: Sheet3
			No. of case	Population(10,000)	Incidence	No. of case	Population(10,000)	Incidence	No. of case	Population(10,000)	Incidence	No. of case	Population(10,000)	Incidence	No. of case	Population(10,000)	Incidence
		Overall	39965	2208.71	180.943	42561	2232.78	190.619	42309	2264.3	186.852	43187	2298.47	187.895	46205	2359.73	195.806
		Gender
		Male	20258	1128.75	179.473	22721	1161.05	195.694	22259	1177.43	189.047	22512	1164.32	193.349	23792	1227.23	193.867
		Female	17696	1079.96	163.858	19840	1071.73	185.121	20050	1086.87	184.475	20675	1134.15	182.295	22413	1132.5	197.907
		urban	9435	961.67	98.1106	10293	981.98	104.819	10452	1006.93	103.801	10493	1058.91	99.0925	10362	1114.36	92.9861
		rural	28519	1247.04	228.694	32268	1250.8	257.979	31857	1257.37	253.362	32694	1239.56	263.755	35843	1245.37	287.81
		Total		2208.71	0	42561	2232.78	190.619	42309	2264.3	186.852	43187	2298.47	187.895	46205	2359.73	195.806
		Region
		Northern
		City A	2284	325.21	70.2315	2032	335	60.6567	2117	346	61.185	2235	353	63.3144	2485	355	70
		City B	198	37.82	52.3533	227	37.58	60.4045	184	37.92	48.5232	210	38.98	53.8738	191	40.15	47.5716
		CityC	865	140.64	61.5046	941	141.24	66.6242	1110	142.84	77.7093	1170	144.01	81.2444	1146	147.06	77.9274
		City D	572	45.73	125.082	529	46.45	113.886	591	47.04	125.638	580	47.39	122.389	551	49.11	112.197
		City E	2999	248.34	120.762	3628	249.69	145.3	3593	251.46	142.886	3583	252.53	141.884	3520	270.91	129.932
		City F	1572	80.13	196.181	1395	80.46	173.378	1555	81.62	190.517	1495	81.82	182.718	1445	85.15	169.701
		City G	875	61.89	141.38	975	63.34	153.931	882	67.18	131.289	919	62.57	146.875	871	66.8	130.389
		Total	9365	939.76	99.6531	9727	953.76	101.986	10032	974.06	102.992	10192	980.3	103.968	10209	1014.18	100.663
		Sourthern
		City H	1082	120.11	90.0841	1462	120.47	121.358	1456	121.42	119.914	1347	122.86	109.637	1338	125.11	106.946
		City I	3252	242.23	134.253	5714	243.05	235.096	5364	245.75	218.271	6257	247.05	253.269	7129	253.85	280.835
		City J	1943	55.43	350.532	1967	56.06	350.874	1429	56.62	252.384	1564	57.64	271.339	1576	59.61	264.385
		City K	16002	401.67	398.387	16111	401.81	400.961	15672	402.82	389.057	15698	421.82	372.149	18591	428.92	433.437
		City L	4246	209.63	202.547	5338	210.34	253.78	6183	212.45	291.033	6125	215.83	283.788	5446	222.43	244.841
		Total	26525	1029.07	257.757	30592	1031.73	296.512	30104	1039.06	289.723	30991	1065.2	290.941	34080	1089.92	312.683
		Eastern
		City M	736	62.41	117.93	784	63.43	123.601	681	64.31	105.893	728	64.29	113.237	673	65.3	103.063
		City N	499	58.39	85.4598	530	59.24	89.4666	576	59.83	96.2728	493	60.69	81.2325	476	62.08	76.6753
		Total	1235	120.8	102.235	1314	122.67	107.117	1257	124.14	101.257	1221	124.98	97.6956	1149	127.38	90.2025
		County Administrated by Province
		City O	441	60.44	72.9649	453	61.35	73.8386	424	62.26	68.1015	336	62.72	53.5714	273	62.44	43.722
		City P	142	25.69	55.2744	121	29.8	40.604	161	31.01	51.9187	177	31.23	56.6763	155	31.45	49.2846
		City Q	139	21.3	65.2582	258	21.49	120.056	259	21.56	120.13	197	21.66	90.9511	227	21.8	104.128
		City R	107	11.65	91.8455	96	11.98	80.1336	72	12.21	58.9681	73	12.38	58.9661	112	12.56	89.172
		Total	829	119.08	69.6171	928	124.62	74.4664	916	127.04	72.1033	783	127.99	61.1767	767	128.25	59.8051

## Sheet: Sheet4
					2011				2012				2013				2014				2015
			No. of case	Population(10,000)	Incidence	95% CI	No. of case	Population(10,000)	Incidence	95% CI	No. of case	Population(10,000)	Incidence	95% CI	No. of case	Population(10,000)	Incidence	95% CI	No. of case	Population(10,000)	Incidence	95% CI	P for Trend
		Overall	39965	2208.71	180.8	179.2-182.7	42561	2232.78	190.619	188.8-192.4	42309	2264.3	186.852	185.1-188.6	43187	2298.47	187.895	186.1-189.7	46205	2359.73	195.806	194.0-197.6
		Gender
		Male	20258	1128.75	179.473	177.0-181.9	22721	1161.05	195.694	193.2-198.2	22259	1177.43	189.047	186.6-191.5	22512	1164.32	193.349	190.8-195.9	23792	1227.23	193.867	191.4-196.3
		Female	17696	1079.96	163.858	161.4-166.3	19840	1071.73	185.121	182-187.7.6	20050	1086.87	184.475	181.9-187.0	20675	1134.15	182.295	179.8-184.8	22413	1132.5	197.907	295.3-200.5
		Sratum
		Urban	9435	961.67	98.1106	96.1-100.1	10293	981.98	104.819	102.8-106.8	10452	1006.93	103.801	101.8-106.8	10493	1058.91	99.0925	87.2-101.0	10362	1114.36	92.9861	91.2-94.8
		Rural	28519	1247.04	228.694	226.0-231.4	32268	1250.8	257.979	255.2-260.8	31857	1257.37	253.362	250.6-256.1	32694	1239.56	263.755	260.9-266.6	35843	1245.37	287.81	284.8-280.8
		Region
		North-western region	9365	939.76	99.6531	97.6-101.7	9727	953.76	101.986	100.0-104.0	10032	974.06	102.992	101.0-105.0	10192	980.3	103.968	102.0-106.0	10209	1014.18	100.663	98.7-102.6
		Southern region	26525	1029.07	257.757	254.7-260.9	30592	1031.73	296.512	293.2-299.8	30104	1039.06	289.723	286.4-293.0	30991	1065.2	290.941	287.7-294.2	34080	1089.92	312.683	309.4-316.0
		Eastern region	1235	120.8	102.235	96.5-107.9	1314	122.67	107.117	107.1-112.9	1257	124.14	101.257	95.7-106.8	1221	124.98	97.6956	92.2-103.2	1149	127.38	90.2025	85.0-95.4
		County Administrated by Province	829	119.08	69.6171	64.9-74.4	928	124.62	74.4664	69.7-79.3	916	127.04	72.1033	67.4-76.8	783	127.99	61.1767	56.9-65.5	767	128.25	59.8051	55.6-64.0

## Sheet: Sheet5
					2011		2012		2013		2014		2015
					Incidence	95% CI	Incidence	95% CI	Incidence	95% CI	Incidence	95% CI	Incidence	95% CI
				Overall	180.8	179.2-182.7	190.619	188.8-192.4	186.852	185.1-188.6	187.895	186.1-189.7	195.806	194.0-197.6
				Gender
				Male	179.473	177.0-181.9	195.694	193.2-198.2	189.047	186.6-191.5	193.349	190.8-195.9	193.867	191.4-196.3
				Female	163.858	161.4-166.3	185.121	182-187.7.6	184.475	181.9-187.0	182.295	179.8-184.8	197.907	295.3-200.5
				Sratum
				Urban	98.1106	96.1-100.1	104.819	102.8-106.8	103.801	101.8-106.8	99.0925	87.2-101.0	92.9861	91.2-94.8
				Rural	228.694	226.0-231.4	257.979	255.2-260.8	253.362	250.6-256.1	263.755	260.9-266.6	287.81	284.8-280.8
				Region
				North-western region	99.6531	97.6-101.7	101.986	100.0-104.0	102.992	101.0-105.0	103.968	102.0-106.0	100.663	98.7-102.6
				Southern region	257.757	254.7-260.9	296.512	293.2-299.8	289.723	286.4-293.0	290.941	287.7-294.2	312.683	309.4-316.0
				Eastern region	102.235	96.5-107.9	107.117	107.1-112.9	101.257	95.7-106.8	97.6956	92.2-103.2	90.2025	85.0-95.4
				County Administrated by Province	69.6171	64.9-74.4	74.4664	69.7-79.3	72.1033	67.4-76.8	61.1767	56.9-65.5	59.8051	55.6-64.0
